# Supplementary material for: The Hidden Dangers: E-Cigarettes, Heated Tobacco, and Their Impact on Oxidative Stress and Atherosclerosis—A Systematic Review and Narrative Synthesis of the Evidence
Source: Antioxidants (Basel). 2024 Nov 15;13(11):1395. doi: 10.3390/antiox13111395 (PMC11591068; doi:10.3390/antiox13111395)
Supplement: Supplementary file 1 [file antioxidants-13-01395-s001.zip]

Archive with 1 entries (1 files):
- antioxidants-3295308-supplementary.pdf
